# Supplementary material for: High Efficacy on the Death of Breast Cancer Cells Using SPMHT with Magnetite Cyclodextrins Nanobioconjugates
Source: Pharmaceutics. 2023 Apr 4;15(4):1145. doi: 10.3390/pharmaceutics15041145 (PMC10143435; doi:10.3390/pharmaceutics15041145)
Supplement: Supplementary file 1 [file pharmaceutics-15-01145-s001.zip]

Archive with 1 entries (1 files):
- pharmaceutics-2249551-supplementary.pdf
